# Supplementary material for: Global mismatch between greenhouse gas emissions and the burden of climate change
Source: Sci Rep. 2016 Feb 5;6:20281. doi: 10.1038/srep20281 (PMC4742864; doi:10.1038/srep20281)
Supplement: Supplementary Information [file srep20281-s2.xls]

## Sheet: Supplementary Info table
Country	Climate Change Vulnerability 2010	Climate change vulnerability 2030	GHG Emissions (MtCO2e) 2010	GDP 2010	Population 2010	Population 2030
Afghanistan	SEVERE	SEVERE	26.5382	1.59368e+10	28397812	43499632
Albania	LOW	MODERATE	6.8977	1.1927e+10	3150143	3310564
Algeria	MODERATE	MODERATE	166.713	1.61207e+11	37062820	48561408
Angola	SEVERE	ACUTE	262.3	8.24709e+10	19549124	34783312
Antigua and Barbuda	SEVERE	ACUTE	1.0505	1.13554e+09	87233	104982
Argentina	LOW	LOW	426.026	4.62704e+11	40374224	46859381
Armenia	MODERATE	MODERATE	7.8514	9.26029e+09	2963496	2969807
Australia	LOW	LOW	592.479	1.14127e+12	22404488	28335501
Austria	LOW	LOW	89.7307	3.89656e+11	8401924	9005424
Azerbaijan	LOW	LOW	58.5329	5.29027e+10	9094718	10474377
Bahamas	SEVERE	ACUTE	2.7347	7910000000	360498	447410
Bahrain	LOW	LOW	27.9484	2.57135e+10	1251513	1641988
Bangladesh	SEVERE	ACUTE	157.867	1.15279e+11	151125475	185063630
Barbados	MODERATE	HIGH	3.5481	4433700000	280396	305709
Belarus	MODERATE	MODERATE	110.519	5.52209e+10	9491070	8488334
Belgium	LOW	LOW	129.164	4.84404e+11	10941288	11664194
Belize	ACUTE	ACUTE	13.9414	1397113450	308595	461277
Benin	SEVERE	ACUTE	27.9443	6.56178e+09	9509798	15506762
Bhutan	SEVERE	ACUTE	-7.4517	1.5854e+09	716939	897761
Bolivia	HIGH	ACUTE	149.357	1.96496e+10	10156601	13665316
Bosnia and Herzegovina	MODERATE	MODERATE	27.3532	1.68475e+10	3845929	3700255
Botswana	MODERATE	MODERATE	20.1171	1.37467e+10	1969341	2347860
Brazil	LOW	MODERATE	1392.64	2.14307e+12	195210154	222748294
Brunei	MODERATE	MODERATE	23.009	1.23697e+10	400569	499424
Bulgaria	LOW	MODERATE	47.5596	4.86691e+10	7389175	6213179
Burkina Faso	SEVERE	ACUTE	32.0538	9.20929e+09	15540284	26564341
Burundi	SEVERE	ACUTE	41.1171	2.02686e+09	9232753	1.63924e+07
Cambodia	SEVERE	ACUTE	48.7258	1.12423e+10	14364931	19143612
Cameroon	SEVERE	ACUTE	199.509	2.36225e+10	20624343	3.30742e+07
Canada	LOW	LOW	841.598	1.61407e+12	34126240	40616997
Cape Verde	HIGH	SEVERE	0.6499	na	487601	576734
Central African Republic	ACUTE	ACUTE	103.436	1.98601e+09	4349921	6318381
Chad	SEVERE	ACUTE	52.7923	1.06577e+10	11720781	20877527
Chile	MODERATE	MODERATE	86.8362	2.17502e+11	17150760	19814578
China	LOW	MODERATE	9387.01	5.9305e+12	1359821465	1453297304
Colombia	MODERATE	MODERATE	216.306	2.87018e+11	46444798	57219408
Comoros	ACUTE	ACUTE	0.5174	5.16963e+08	683081	1057197
Costa Rica	MODERATE	HIGH	7.584	3.62983e+10	4669685	5759573
Côte d'Ivoire	SEVERE	ACUTE	62.1688	2.48845e+10	18976588	29227188
Croatia	MODERATE	MODERATE	15.7967	5.96438e+10	4338027	4015138
Cuba	MODERATE	SEVERE	45.2579	64328220000	11281768	10847333
Cyprus	LOW	LOW	8.7575	2.15619e+10	1103685	1306312
Czech Republic	LOW	LOW	124.464	2.31325e+10	10553701	11053125
Democratic Republic of the Congo	SEVERE	ACUTE	317.38	2.07016e+11	62191161	103743184
Denmark	LOW	LOW	60.1913	3.19812e+11	5550959	6009458
Djibouti	HIGH	SEVERE	1.1688	1.12861e+09	834036	1075146
Dominica	SEVERE	ACUTE	0.2797	4.92963e+08	71167	76952
Dominican Republic	HIGH	ACUTE	31.442	5.30429e+10	10016797	12218615
Ecuador	MODERATE	HIGH	135.545	69555367000	15001072	19648546
Egypt	LOW	LOW	276.372	2.18888e+11	78075705	102552797
El Salvador	SEVERE	ACUTE	14.1367	21418300000	6218195	6874758
Equatorial Guinea	HIGH	SEVERE	25.5787	1.15829e+10	696167	1138788
Eritrea	HIGH	SEVERE	6.1925	2.11704e+09	5741159	9782455
Estonia	LOW	LOW	29.0265	1.9479e+10	1298533	1212150
Ethiopia	HIGH	SEVERE	148.344	2.99338e+10	87095281	137669707
Fiji	SEVERE	ACUTE	1.3405	3.14051e+09	860559	939469
Finland	LOW	LOW	83.3728	2.478e+11	5367693	5649744
France	LOW	LOW	488.433	2.64684e+12	63230866	69286370
Gabon	SEVERE	ACUTE	6.661	1.45695e+10	1556222	2382369
Gambia	ACUTE	ACUTE	6.944	9.51827e+08	1680640	3056357
Georgia	MODERATE	HIGH	9.4743	1.16385e+10	4388674	3953077
Germany	LOW	LOW	827.011	3.41201e+12	83017404	79551501
Ghana	HIGH	ACUTE	59.4589	3.21748e+10	24262901	35264291
Greece	LOW	LOW	107.644	2.99598e+11	11109999	10975530
Grenada	SEVERE	ACUTE	1.7461	7.71016e+08	104677	107433
Guatemala	MODERATE	HIGH	50.5749	4.1338e+10	14341576	22566243
Guinea	ACUTE	ACUTE	32.8177	4.73596e+09	10876033	17322136
Guinea-Bissau	ACUTE	ACUTE	4.3053	8.47491e+08	1586624	2472642
Guyana	SEVERE	ACUTE	7.4287	2.25929e+09	786126	852670
Haiti	ACUTE	ACUTE	7.9624	6.62254e+09	9896400	12536811
Honduras	SEVERE	ACUTE	47.4738	1.58393e+10	7621204	10811004
Hungary	LOW	LOW	70.5821	1.29586e+11	10014633	9525243
Iceland	MODERATE	MODERATE	2.9422	1.3261e+10	318042	383558
India	SEVERE	ACUTE	2304.04	1.70846e+12	1205624648	1476377903
Indonesia	MODERATE	HIGH	2033.05	7.09191e+11	240676485	293482460
Iran	MODERATE	MODERATE	695.299	4.22568e+11	74462314	91336270
Iraq	MODERATE	MODERATE	227.157	1.38517e+11	30962380	50966609
Ireland	LOW	LOW	60.163	2.18435e+11	4467561	5346841
Israel	LOW	LOW	86.9162	2.32908e+11	7420368	9632030
Italy	LOW	LOW	463.178	2.12662e+12	60508978	61211831
Jamaica	ACUTE	ACUTE	12.0012	1.32308e+10	2741485	2949838
Japan	LOW	LOW	1119.97	5.49539e+12	127352833	120624738
Jordan	LOW	LOW	25.8197	2.64254e+10	6454554	9355173
Kazakhstan	LOW	LOW	300.837	1.48047e+11	15921127	18572745
Kenya	MODERATE	HIGH	56.8606	4.00001e+10	40909194	6.63061e+07
Kiribati	SEVERE	ACUTE	0.0774	1.50431e+08	97743	130715
Kuwait	LOW	LOW	191.879	1.15429e+11	2991580	4832793
Kyrgyzstan	MODERATE	HIGH	-4.6703	4.79436e+09	5334223	6871058
Laos	HIGH	ACUTE	45.2108	7.18144e+09	6395713	8806260
Latvia	LOW	LOW	-2.2515	2.40097e+10	2.09052e+06	1855822
Lebanon	LOW	MODERATE	24.3469	3.801e+10	4341092	5171981
Lesotho	MODERATE	MODERATE	2.6993	2.17569e+09	2008921	2419217
Liberia	ACUTE	ACUTE	16.8827	1.2927e+09	3957990	6395182
Libya	LOW	MODERATE	145.754	7.47553e+10	6040612	7459411
Lithuania	LOW	LOW	26.7093	3.67095e+10	3068457	2816749
Luxembourg	LOW	LOW	12.1485	5.21437e+10	507885	636826
Macedonia	LOW	MODERATE	12.4073	9.33867e+09	2102216	2068730
Madagascar	ACUTE	ACUTE	78.5476	8.72994e+09	21079532	36000163
Malawi	SEVERE	ACUTE	23.3628	5.39862e+09	15013694	25959551
Malaysia	MODERATE	HIGH	428.911	2.47534e+11	28275835	36845517
Maldives	HIGH	SEVERE	1.1599	2.1341e+09	325694	435873
Mali	ACUTE	ACUTE	32.2724	9.42227e+09	13985961	26034111
Malta	LOW	LOW	3.012	8.16384e+09	424738	436792
Mauritania	SEVERE	ACUTE	9.9108	3.52695e+09	3609420	5640323
Mauritius	HIGH	SEVERE	5.9566	9.71823e+09	1230659	1287944
Mexico	MODERATE	HIGH	706.006	1.05163e+12	117886404	143662574
Moldova	MODERATE	HIGH	11.8209	5.8116e+09	3573024	3066205
Mongolia	HIGH	HIGH	52.5383	6.20036e+09	2712738	3387631
Morocco	MODERATE	HIGH	92.0352	9.07707e+10	31642360	39190274
Mozambique	ACUTE	ACUTE	56.6871	1.01654e+10	23967265	38875906
Myanmar	ACUTE	ACUTE	238.012	na	51931231	58697747
Namibia	MODERATE	SEVERE	23.5119	1.1282e+10	2178967	3042197
Nepal	HIGH	SEVERE	42.8585	1.59941e+10	26846016	3.28532e+07
Netherlands	LOW	LOW	220.147	8.3639e+11	1.66152e+07	17268589
New Zealand	LOW	LOW	53.0408	1.43467e+11	4368136	5208035
Nicaragua	SEVERE	ACUTE	46.5508	8.93821e+09	5822209	7390914
Niger	SEVERE	ACUTE	20.259	5.71859e+09	15893746	34512751
Nigeria	SEVERE	ACUTE	491.669	3.69062e+11	159707780	273120384
North Korea	SEVERE	ACUTE	108.661	na	24500520	26718625
Norway	LOW	LOW	27.2304	4.20946e+11	4891251	5837893
Oman	MODERATE	HIGH	99.0907	5.86414e+10	2802768	4920265
Pakistan	HIGH	ACUTE	326.659	1.77166e+11	173149306	231743898
Palau	SEVERE	ACUTE	0.2839	197558700	20470	24836
Panama	MODERATE	SEVERE	21.1526	28814100000	3678128	4882047
Papua New Guinea	SEVERE	ACUTE	97.6247	9.48005e+09	6858945	10044486
Paraguay	MODERATE	HIGH	112.813	2.00305e+10	6459721	8693133
Peru	MODERATE	HIGH	150.715	1.48523e+11	29262830	36513996
Philippines	MODERATE	SEVERE	145.779	1.99589e+11	93444322	127797234
Poland	LOW	LOW	333.29	4.76688e+11	38198754	37447642
Portugal	LOW	LOW	74.1196	2.38303e+11	10589792	10432816
Qatar	LOW	LOW	75.2752	1.25122e+11	1749713	2760329
Republic of Congo	HIGH	SEVERE	21.9944	1.20079e+10	4111715	6753771
Romania	LOW	LOW	117.537	1.64792e+11	21861476	20232088
Russia	LOW	LOW	2133.85	1.52492e+12	143617913	133556108
Rwanda	HIGH	SEVERE	3.9692	5.69855e+09	10836732	17771249
Saint Lucia	SEVERE	ACUTE	1.1142	1.2443e+09	177397	201817
Saint Vincent and the Grenadines	MODERATE	SEVERE	0.2239	6.81226e+08	109316	110012
Samoa	HIGH	ACUTE	0.3459	6.43059e+08	186029	211105
Sao Tome and Principe	ACUTE	ACUTE	0.1718	2.01038e+08	178228	278192
Saudi Arabia	LOW	LOW	510.139	5.26811e+11	27258387	35634201
Senegal	SEVERE	ACUTE	28.3144	1.29324e+10	12950564	21855703
Seychelles	SEVERE	ACUTE	0.7709	9.73356e+08	91208	98416
Sierra Leone	ACUTE	ACUTE	10.7209	2.57816e+09	5751976	8057580
Singapore	LOW	LOW	70.055	2.3642e+11	5078969	6577884
Slovakia	LOW	LOW	37.0475	8.90119e+10	5433437	5395535
Slovenia	LOW	MODERATE	5.5184	4.7973e+10	2054232	2.08607e+06
Solomon Islands	ACUTE	ACUTE	2.2297	6.81587e+08	526447	764146
South Africa	MODERATE	MODERATE	458.765	3.65208e+11	51452352	58095501
South Korea	LOW	MODERATE	629.567	1.0945e+12	48453931	52190069
Spain	LOW	LOW	334.31	1.43159e+12	46182038	48235492
Sri Lanka	MODERATE	SEVERE	48.0389	4.95675e+10	20758779	23271183
Sudan	HIGH	ACUTE	186.007	6.56321e+10	35652002	55077835
Suriname	HIGH	SEVERE	9.1899	4.3684e+09	524960	603805
Swaziland	MODERATE	HIGH	2.8898	3.89156e+09	1193148	1515527
Sweden	LOW	LOW	39.5656	4.88378e+11	9382297	10690986
Switzerland	LOW	LOW	51.274	5.81209e+11	7830534	9477452
Syria	LOW	LOW	93.866	na	21532647	29933865
Tajikistan	HIGH	HIGH	10.8228	5.64218e+09	7627326	11407028
Tanzania	HIGH	ACUTE	172.532	2.2915e+10	44973330	79354326
Thailand	MODERATE	SEVERE	344.552	3.18908e+11	6.64023e+07	67554088
Togo	SEVERE	ACUTE	16.7057	3.17295e+09	6306014	10014965
Tonga	MODERATE	ACUTE	0.3755	3.69212e+08	104098	120995
Trinidad and Tobago	MODERATE	MODERATE	46.049	2.07582e+10	1328095	1307826
Tunisia	LOW	MODERATE	34.2352	4.4426e+10	10631830	12561225
Turkey	LOW	MODERATE	353.352	7.31168e+11	72137546	86825345
Turkmenistan	MODERATE	MODERATE	101.005	2.21481e+10	5041995	6159875
Uganda	HIGH	SEVERE	45.6373	1.6031e+10	33987213	63387713
Ukraine	MODERATE	MODERATE	356.998	1.36419e+11	46050220	39841900
United Arab Emirates	LOW	MODERATE	202.344	2.86049e+11	8441537	12330367
United Kingdom	LOW	LOW	579.385	2.40793e+12	62066350	68630898
United States	LOW	LOW	6253.72	14964400000000	312247116	362628830
Uruguay	MODERATE	MODERATE	13.1671	3.88811e+10	3371982	3581432
Uzbekistan	LOW	MODERATE	214.048	3.93328e+10	27769270	34146873
Vanuatu	ACUTE	ACUTE	0.4817	7.00804e+08	236299	352225
Venezuela	MODERATE	HIGH	399.026	3.93802e+11	29043283	37172167
Vietnam	HIGH	ACUTE	250.087	1.15932e+11	89047397	101830324
Yemen	MODERATE	HIGH	34.1512	3.17438e+10	22763008	33991041
Zambia	SEVERE	ACUTE	128.609	2.02654e+10	13216985	24956509
Zimbabwe	HIGH	SEVERE	57.8627	9456808200	13076978	20292380
